# Supplementary material for: Biomarkers of erosive arthritis in systemic lupus erythematosus: Application of machine learning models
Source: PLoS One. 2018 Dec 4;13(12):e0207926. doi: 10.1371/journal.pone.0207926 (PMC6279013; doi:10.1371/journal.pone.0207926)
Supplement: S1 Data Source — (XLSX) [file pone.0207926.s002.xlsx]

## Sheet: Foglio1
aCarP	ACPA	RF	DISEASE DURATION (months)	ARTHRITIS	ARTHRALGIA	JACCOUD	AGE (years)	SEX	SKIN MANIFESTATIONS	SEROSITIS	HAEMATOLOGICAL MANIFESTATIONS	KIDNEY INVOLVEMENT	NPSLE	ANA	ANTI-DNA	ENA	SM	RNP	SSA	SSB	aCL	anti-B2GPI	LAC	C3/C4 REDUCTION	CCS	HCQ	CyA	MTX	CY	MMF	RTX	AZA	ASA	TAO	BLM	US EROSIONS
0	0	0	300	1	0	0	43	1	0	1	1	0	1	1	0	1	0	0	1	0			0	0	1	0	0	0	0	1	0	0	0	0	0	0
0	0	1	144	1	1	0	45	1	1	0	1	0	0	1	1	1	1	1	1	1	0	0	0	1	1	1	0	0	0	1	0	0	1	0	0	0
0	0	0	96	1	1	0	46	1	0	0	1	0	0	1	1	0	0	0	0	0	0	1	1	1	1	1	0	0	0	0	0	0	1	1	0	0
0	0	1	204	1	0	0	44	1	1	1	1	0	0	1	1	1	0	0	1	1	1	0	0	1	1	1	0	0	0	0	0	0	0	1	0	0
0	0	1	276	1	0	0	59	1	0	0	1	0	0	1	0	1	0	0	1	1	1	0	0	1	1	0	0	0	0	0	0	1	1	0	0	0
0	0	0	48	1	0	0	31	1	1	0	0	0	1	1	1	0	0	0	0	0	0	0	0	0	1	1	0	1	0	0	0	1	0	0	0	0
0	0	1	60	0	1	0	48	1	1	0	1	0	0	1	1	1	1	1	1	0	0	0	0	1	1	1	1	0	0	1	0	0	0	0	0	0
0	0	0	108	0	1	0	37	1	1	0	0	0	0	1	1	0	0	0	0	0	0	1	1	0	0	1	0	0	0	0	0	0	1	0	0	0
0	0	1	360	1	0	0	42	1	1	0	1	0	1	1	1	1	0	0	1	0	1	0	1	1	1	0	0	0	0	1	0	0	1	0	0	1
0	0	0	240	1	1	0	54	1	0	0	1	1	0	1	0	0	0	0	0	0	1	1	1	1	1	1	0	0	0	0	0	1	0	1	0	0
1	0	0	24	1	0	0	45	0	0	0	1	0	0	1	0	0	0	0	0	0	0	0	0	0	1	1	1	0	0	1	0	1	0	0	0	1
1	0	0	204	1	1	0	50	1	1	1	0	0	1	1	1	1	1	1	0	0	1	1	1	0	1	1	1	0	0	1	0	0	0	1	0	0
0	0	1	72	1	1	0	56	1	0	0	0	0	0	1	1	1	0	0	1	0	0	0	0	1	1	1	0	0	0	0	0	0	0	0	0	0
0	0	0	300	1	0	0	45	1	1	1	0	0	0	1	1	0	0	0	0	0	0	0	0	0	1	1	0	0	0	0	1	1	1	0	0	1
0	0	1	84	0	1	0	23	1	1	0	0	0	0	1	0	1	0	0	1	1	1	0	1	1	1	1	0	0	0	0	0	0	1	0	0	0
0	0	0	108	0	1	0	30	1	0	0	0	0	0	1	0	1	0	0	1	0	0	0	0	1	1	1	0	0	0	0	0	0	1	0	0	0
0	0	1	288	0	0	0	51	1	0	0	1	0	0	1	0	1	1	0	1	1	1	1	1	1	1	1	0	0	0	0	0	1	1	0	0	0
0	1	0	168	1	0	0	28	1	1	0	1	0	0	1	1	0	0	0	0	0	0	0	0	0	0	1	0	0	0	0	0	0	0	0	0	0
1	0	0	72	1	0	0	48	1	1	0	1	0	0	1	1	0	0	0	0	0	0	0	0	0	0	1	0	0	0	0	0	0	0	0	0	0
0	0	0	72	1	0	0	63	1	1	0	1	0	0	1	1	1	0	0	1	0	0	0	0	0	1	1	0	0	0	0	0	0	0	0	0	0
0	0	1	60	0	1	0	24	1	1	0	1	0	0	1	0	1	0	0	1	1	0	0	0	1	1	1	0	0	0	0	0	1	0	0	0	0
1	0	1	180	1	0	0	44	1	1	0	0	0	0	1	0	0	0	0	0	0	0	0	0	0	1	0	1	0	0	0	0	1	0	1	0	1
0	0	1	312	1	0	0	56	1	1	0	1	0	0	1	1	0	0	0	0	0	0	0	0	0	1	1	1	0	0	0	0	1	0	0	0	0
0	0	0	36	1	0	0	35	1	0	0	1	0	0	1	1	0	0	0	0	0	1	1	1	1	1	1	0	0	0	0	0	1	1	0	0	0
0	0	1	108	1	0	0	43	1	1	0	0	0	0	1	1	1	1	1	0	0	0	0	0	0	1	1	0	1	0	0	0	0	0	0	0	0
0	0	0	72	1	0	0	21	1	1	0	0	0	0	1	0	0	0	0	0	0	0	0	0	0	0	1	0	0	0	0	0	0	0	0	0	0
0	0	0	48	1	0	0	58	1	1	1	1	0	0	1	0	0	0	0	0	0	1	1	1	0	1	1	1	1	0	0	0	0	1	0	0	0
0	0	1	84	1	0	0	39	1	0	0	1	0	0	1	1	0	0	0	0	0	1	1	1	1	1	1	0	0	0	0	0	1	1	0	0	0
0	0	0	336	1	0	0	53	1	0	1	1	1	0	1	0	0	0	0	0	0	0	0	0	0	1	1	0	1	0	0	0	0	1	0	0	0
0	0	0	372	1	0	0	60	1	1	1	1	1	1	1	0	0	0	0	0	0	1	0	0	1	1	1	0	1	0	0	0	1	1	0	0	0
1	0	0	36	1	0	0	53	1	0	0	1	0	0	1	1	0	0	0	1	0	1	0	0	1	1	1	0	0	0	0	0	0	1	0	0	0
0	0	0	60	1	0	0	25	1	0	0	1	0	0	1	1	1	0	0	1	1	0	0	0	1	1	1	0	0	0	0	0	0	0	0	0	1
0	0	0	372	1	0	0	42	0	1	0	1	1	1	1	1	0	0	0	0	0	0	0	1	1	1	1	0	0	0	1	0	0	0	1	0	0
1	0	0	360	1	0	0	60	1	1	0	1	1	0	1	1	1	0	0	0	0	0	0	0	0	1	1	0	1	0	0	0	1	0	0	0	1
0	0	0	24	1	0	0	56	1	0	0	1	0	0	1	0	0	0	0	0	0	1	1	1	0	1	1	0	0	0	0	0	0	0	0	0	0
0	0	0	648	1	0	0	75	1	1	0	0	0	0	1	1	1	0	0	1	0	0	0	0	0	1	1	0	0	0	0	0	0	0	0	0	1
0	0	1	336	1	0	0	58	1	1	0	1	0	0	1	1	0	0	0	0	0	1	0	0	1	1	0	1	0	0	1	0	1	0	0	0	0
0	1	1	72	1	0	0	71	1	1	0	1	1	0	1	0	0	0	0	0	0	1	1	1	1	1	1	1	0	0	0	0	0	1	0	0	1
0	0	0	156	0	1	0	55	1	1	0	1	0	0	1	0	0	0	0	0	0	0	0	0	0	1	1	0	1	0	0	0	0	0	0	0	0
0	0	1	84	1	0	0	53	1	0	1	0	0	0	1	0	0	0	0	0	0	0	0	0	0	1	1	0	1	0	1	0	1	1	0	0	0
0	1	0	36	1	0	0	55	1	0	0	0	0	0	1	1	1	0	0	1	0	0	1	0	0	1	1	0	0	0	0	0	0	0	0	0	1
0	0	0	252	1	0	0	70	1	1	0	1	0	0	1	1	1	0	0	1	0	1	1	1	1	1	1	0	1	0	0	0	0	1	0	0	0
1	1	1	240	1	0	0	56	1	0	0	0	0	0	1	1	0	0	0	0	0	1	0	0	0	1	1	0	1	0	1	0	0	1	0	0	1
0	0	1	72	0	1	0	44	1	0	0	0	0	0	1	0	0	0	0	0	0	0	0	0	0	0	1	0	0	0	0	0	0	0	0	0	0
0	0	1	7	1	0	0	31	1	1	0	1	1	0	1	1	0	0	0	0	0	0	0	0	1	1	1	1	0	0	1	0	0	1	0	0	0
0	0	1	72	1	0	0	46	1	1	0	1	0	0	1	0	0	0	0	0	0	0	0	0	0	1	1	0	1	0	0	0	0	0	0	0	0
0	0	0	180	1	0	0	71	1	1	0	1	0	0	1	1	1	0	0	1	1	0	0	0	0	1	1	0	0	0	1	0	0	0	0	0	0
0	0	1	12	1	0	0	52	1	1	0	1	0	0	1	1	1	0	0	1	0	0	0	0	1	1	0	0	1	0	0	0	0	1	0	0	0
0	0	0	24	1	0	0	46	0	1	0	0	0	0	1	1	1	0	0	1	0	0	0	0	0	1	1	0	0	0	0	0	0	1	0	0	0
0	0	0	10	1	0	0	61	1	0	0	0	0	0	1	1	1	1	0	1	1	0	0	1	0	1	1	0	0	0	0	0	0	0	1	0	1
0	0	1	84	0	1	0	61	1	1	0	0	0	0	1	0	0	0	0	0	0	1	0	0	0	1	1	0	0	0	0	0	0	1	0	0	0
0	0	0	11	0	1	0	44	1	1	0	1	0	0	1	0	1	0	0	1	0	1	0	0	1	0	1	0	0	0	0	0	0	0	0	0	0
0	0	0	300	1	0	0	49	1	0	0	0	1	0	1	1	1	0	0	1	0	0	0	1	1	1	1	1	0	0	1	0	1	0	0	0	0
0	0	1	216	0	1	0	36	1	1	1	1	1	0	1	1	1	0	0	1	1	0	0	0	0	1	0	0	0	0	1	0	0	1	0	0	0
0	0	0	216	0	1	0	53	1	1	0	1	0	0	1	0	0	0	0	0	0	1	0	0	0	1	1	0	0	0	0	0	0	1	1	0	0
0	0	0	108	1	1	0	50	1	1	0	1	1	0	1	0	1	0	0	1	0	0	0	0	0	1	1	1	0	1	1	0	0	0	0	0	0
0	0	0	12	1	0	0	43	1	1	0	0	0	0	1	0	0	0	0	0	0	0	0	0	1	0	1	0	0	0	0	0	0	0	0	0	1
0	0	0	36	1	0	0	41	1	1	0	1	1	0	1	0	1	0	1	0	1	1	1	1	1	1	1	1	1	0	0	0	0	1	1	0	0
0	0	0	168	1	0	0	49	1	1	0	0	1	0	1	0	1	0	0	1	1	0	0	0	1	1	1	0	0	1	0	0	1	0	1	0	0
0	0	0	24	0	1	0	24	1	1	0	0	0	0	1	0	0	0	0	0	0	1	1	1	1	0	1	0	0	0	0	0	0	0	0	0	0
0	0	1	216	0	1	0	37	1	0	0	1	0	0	1	0	1	0	0	1	1	1	1	1	0	1	1	1	0	0	0	0	0	1	0	0	0
0	0	0	60	1	1	0	46	1	1	0	1	0	0	1	0	0	0	0	0	0	1	1	1	1	1	1	0	0	0	0	0	0	0	1	0	0
0	0	0	372	1	0	1	64	1	1	0	1	0	0	1	1	1	0	1	0	0	0	0	0	1	1	1	0	0	0	0	0	0	0	0	0	1
0	0	0	48	1	1	0	38	1	0	0	1	0	0	1	1	0	0	0	0	0	1	0	0	0	0	1	0	0	0	0	0	0	0	1	0	0
0	0	0	96	1	0	0	51	0	0	0	0	1	0	1	0	1	0	0	1	0	0	0	0	1	1	1	1	1	1	1	1	0	0	0	0	0
0	0	0	215	1	0	1	55	1	0	0	1	0	0	1	1	0	0	0	0	0	0	0	0	1	1	1	0	1	0	1	0	0	0	0	1	1
1	0	1	132	1	0	1	30	1	1	0	1	0	0	1	1	1	0	0	1	0	0	0	0	1	1	1	0	1	0	1	0	0	0	0	0	1
1	0	0	108	1	0	1	50	1	1	0	0	1	1	1	1	0	0	0	0	0	1	1	1	1	1	1	0	0	0	0	0	0	0	0	0	0
0	0	0	372	1	0	1	44	1	1	1	0	1	0	1	1	0	0	0	0	0	0	0	0	1	1	1	0	0	0	0	0	0	0	0	0	1
1	1	0	372	1	0	1	65	1	0	0	1	0	0	1	1	0	0	0	0	0	0	0	0	0	1	1	0	1	0	1	0	1	1	0	0	1
0	0	0	120	1	0	1	36	0	1	0	0	0	0	1	1	0	0	0	0	0	1	1	1	1	1	1	0	0	0	0	0	0	0	0	0	0
1	0	1	180	1	0	1	55	1	1	1	1	0	0	1	1	1	0	0	1	0	0	0	0	1	1	1	0	0	0	0	0	0	0	0	0	1
0	0	0	180	1	0	1	54	1	1	0	1	0	1	1	1	0	0	0	0	0	0	0	0	0	1	1	0	1	0	0	0	0	0	0	0	0
0	1	0	120	1	0	1	58	1	1	1	0	0	0	1	1	0	0	0	0	0	0	1	0	1	1	1	0	1	0	0	0	0	0	0	0	0
0	0	0	396	1	0	1	49	1	1	0	1	1	0	1	1	0	0	0	0	0	1	0	1	1	1	1	1	1	1	1	0	0	1	0	1	1
0	1	0	276	1	0	1	39	1	1	0	1	1	0	1	0	1	0	1	0	0	1	1	1	1	1	1	0	1	1	1	0	0	1	1	0	1
1	1	0	204	1	0	0	41	1	1	0	1	0	0	1	1	1	1	1	0	0	0	0	0	1	1	1	0	1	0	0	0	0	0	0	0	1
0	0	0	60	0	1	0	30	1	1	1	1	0	0	1	1	1	0	0	1	1	0	0	0	0	1	1	0	0	0	0	0	0	1	0	0	0
1	0	1	240	0	1	0	36	1	1	0	1	0	0	1	1	1	0	0	1	1	1	0	1	1	1	1	1	0	0	0	0	0	1	0	0	0
0	0	0	180	0	1	0	59	1	1	0	0	0	0	1	1	0	0	0	0	0	0	0	0	0	1	1	0	0	0	0	0	0	0	0	0	0
1	1	0	216	1	0	0	39	1	1	0	1	1	0	1	1	1	0	0	1	1	0	0	0	1	1	1	0	1	0	1	0	0	0	0	0	1
0	0	1	84	1	0	0	31	1	0	1	1	0	0	1	1	1	0	0	1	1	1	0	0	1	1	1	1	1	0	0	0	0	1	0	0	0
1	1	1	204	1	0	0	48	1	1	0	1	0	1	1	1	1	1	1	0	0	1	1	0	1	1	1	0	1	0	1	0	0	1	0	1	1
0	0	0	27	1	0	0	49	1	1	1	0	0	1	1	1	1	0	0	1	0	1	1	0	1	1	1	0	1	0	0	0	0	1	1	0	0
1	0	0	8	0	1	0	33	1	1	0	0	0	0	1	1	0	0	0	0	0	0	0	0	0	0	1	1	0	0	0	0	0	0	0	0	0
0	0	1	7	1	0	0	45	1	1	0	0	0	0	1	1	1	1	0	1	1	1	0	0	1	1	1	1	0	0	0	0	0	0	1	0	0
0	0	0	252	1	0	0	45	1	0	0	0	0	0	1	1	1	1	0	0	0	0	0	1	1	1	1	0	0	1	0	0	1	0	0	0	0
1	1	0	192	0	1	0	40	1	1	0	1	0	0	1	1	1	0	1	0	0	0	0	1	0	1	1	1	0	0	0	0	0	0	0	0	0
1	1	0	84	1	0	0	33	1	1	0	0	0	0	1	1	0	0	0	0	0	0	1	1	1	1	1	0	1	0	0	0	0	0	0	0	0
1	0	1	216	1	0	0	31	1	1	0	1	0	0	1	0	1	1	1	1	1	0	0	0	1	1	1	0	0	0	0	0	1	0	0	0	0
1	0	0	348	0	1	0	56	1	1	0	0	0	0	1	1	0	0	0	0	0	1	1	0	1	0	1	0	0	0	0	0	0	1	0	0	0
0	0	0	168	1	0	0	32	1	0	0	1	0	0	1	1	0	0	0	0	0	0	0	0	0	1	1	0	1	0	0	0	0	0	0	0	0
1	0	0	432	1	0	0	66	1	1	0	1	1	0	1	1	1	0	1	0	0	1	1	0	0	1	1	0	1	0	0	0	0	1	0	0	0
1	1	0	180	1	0	0	70	1	1	0	0	0	0	1	1	1	0	0	1	1	0	0	0	0	1	1	0	0	0	1	0	0	0	0	0	0
1	0	0	36	0	1	0	50	1	1	0	1	0	0	1	1	0	0	0	0	0	1	1	1	1	1	1	0	0	0	0	0	0	0	0	0	0
1	0	0	96	1	0	0	48	0	1	0	0	1	0	1	0	0	0	0	0	0	0	0	0	0	1	1	1	1	0	1	1	1	0	0	1	1
1	0	0	96	0	1	0	43	1	1	0	0	0	0	1	1	1	0	0	1	1	0	0	0	1	1	1	1	1	0	0	0	0	1	0	0	0
0	0	0	48	1	0	0	31	1	1	0	0	0	0	1	1	0	0	0	0	0	0	0	0	1	1	1	0	0	0	0	0	0	0	0	0	0
1	0	0	48	1	0	0	43	1	1	1	0	1	0	1	1	1	1	1	0	0	0	0	0	0	1	1	0	0	0	0	0	0	0	0	0	1
1	0	0	276	0	1	0	46	1	1	1	0	1	0	1	1	0	0	0	0	0	0	0	0	1	0	0	0	0	0	0	1	1	0	0	0	0
1	0	0	120	1	0	0	30	1	1	0	1	0	0	1	1	1	1	1	0	0	0	0	0	0	1	1	0	0	0	1	0	1	0	0	0	0
0	0	0	180	1	0	0	40	0	1	1	1	0	0	1	1	0	0	0	0	0	1	1	1	1	1	1	0	1	0	0	0	1	1	0	0	0
0	0	0	168	0	1	0	45	1	0	1	0	1	0	1	1	0	0	0	0	0	0	0	0	0	1	1	1	1	0	0	0	0	0	0	0	0
0	0	0	204	0	1	0	33	1	1	0	0	1	0	1	1	0	0	0	0	0	1	1	0	1	1	1	0	0	0	0	0	1	1	0	0	0
0	0	0	12	0	1	0	57	1	1	0	0	0	0	1	1	1	1	0	0	1	1	1	0	0	1	1	0	0	0	0	0	0	1	1	0	0
0	0	0	240	0	1	0	45	1	1	0	0	0	0	1	1	0	0	0	0	0	0	0	1	0	1	1	0	0	0	0	0	0	1	0	0	0
0	1	0	168	1	0	0	47	1	0	0	0	0	0	1	1	0	0	0	0	0	0	1	1	0	1	1	1	0	0	0	0	0	1	0	0	0
1	0	1	228	1	0	0	52	1	1	0	0	0	0	1	1	0	0	0	0	0	1	0	0	0	1	1	1	1	0	0	0	0	1	0	0	1
1	0	1	24	1	0	0	46	1	1	0	1	0	0	1	1	1	1	1	1	0	0	0	0	1	1	1	0	0	0	1	0	0	0	0	0	0
1	0	0	108	0	1	0	49	1	1	0	0	1	0	1	1	1	1	1	1	1	0	0	0	0	1	1	1	1	0	0	0	0	0	0	0	0
0	0	0	240	1	0	0	49	1	0	0	1	0	0	1	1	1	1	1	0	0	0	0	0	0	1	1	0	1	0	0	0	0	0	0	0	1
1	0	0	216	1	0	0	51	1	1	1	1	0	0	1	1	1	1	0	0	0	0	0	0	0	1	1	0	0	0	0	0	1	0	0	0	0
0	0	0	24	1	0	0	27	1	1	1	1	1	0	1	1	1	1	0	1	0	1	0	1	1	1	1	0	1	0	1	1	0	1	0	1	1
0	0	0	120	0	1	0	47	1	1	0	1	0	0	1	1	1	1	0	0	1	1	0	0	0	1	1	0	0	0	0	0	0	0	0	0	0
0	0	0	252	1	0	0	20	1	1	0	0	0	1	1	1	0	0	0	1	0	1	0	1	1	1	1	0	1	0	1	0	0	1	1	0	0
0	0	0	40	1	0	0	53	1	1	0	1	1	0	1	1	1	1	0	0	1	0	0	0	1	1	1	0	1	0	0	0	0	0	0	0	1
0	0	0	18	0	1	0	47	0	1	0	1	1	1	1	1	0	0	0	0	0	0	0	0	1	1	1	0	0	0	1	0	0	1	0	0	0
1	1	0	264	1	0	0	72	1	1	0	1	0	0	1	0	0	0	0	0	1	0	0	0	1	1	1	1	1	0	1	0	0	0	0	0	1
0	0	0	84	0	1	0	38	1	0	0	1	0	0	1	1	0	0	0	0	0	0	0	0	1	1	1	0	0	0	0	0	0	0	0	0	1
0	0	0	72	0	1	0	36	1	1	0	1	0	0	1	1	0	0	0	0	0	0	0	0	1	1	1	1	1	0	0	0	0	0	0	0	0
